# Supplementary material for: Applying historical data in a nonlinear mixed-effects model can reduce the number of control rats required for calculation of the relative potency of insulin analogues
Source: PLoS One. 2022 Jun 16;17(6):e0257750. doi: 10.1371/journal.pone.0257750 (PMC9202954; doi:10.1371/journal.pone.0257750)
Supplement: S1 Dataset — The dataset is provided by Novo Nordisk A/S. (XLSX) [file pone.0257750.s002.xlsx]

## Sheet: Sheet1
Study number	Clamp duration (hours)	Compound number	Dose (pmol/kg/min)	BW (kg)	Average GIR last hour (mg/kg/min)
001104	5	1	30	0.349	5.4225
001104	5	1	30	0.356	3.78333
001104	5	1	30	0.361	2.18333
001104	5	1	30	0.363	2.02917
001104	5	1	30	0.383	1.2125
001104	5	1	30	0.368	0.05625
001104	5	1	30	0.363	0.03
001104	5	1	60	0.343	15.3525
001104	5	1	60	0.334	10.5417
001104	5	1	60	0.357	8.9125
001104	5	1	60	0.32	7.06667
001104	5	1	60	0.288	6.20833
001104	5	1	60	0.282	2.10417
001104	5	1	120	0.248	28.2103
001104	5	1	120	0.296	28.0225
001104	5	1	120	0.261	27.3002
001104	5	1	120	0.301	26.2292
001104	5	1	120	0.238	18.6025
001104	5	1	120	0.292	12.0208
001104	5	308	6	0.265	16.4363
001104	5	308	6	0.277	8.46667
001104	5	308	6	0.361	4.97917
001104	5	308	6	0.3	4.24308
001104	5	308	6	0.327	3.98333
001104	5	308	6	0.271	2.43
001104	5	308	15	0.343	23.3125
001104	5	308	15	0.289	22.4583
001104	5	308	15	0.307	18.375
001104	5	308	15	0.265	14.85
001104	5	308	15	0.271	12.6875
001104	5	308	15	0.283	10.0992
001104	5	308	30	0.3	36.3062
001104	5	308	30	0.288	29.6667
001104	5	308	30	0.367	28.8958
001104	5	308	30	0.328	27.6567
001104	5	308	30	0.336	27.1875
001104	5	308	30	0.362	23.9833
001104	5	308	30	0.359	23.7083
010303	5	1	60	0.371	16.635
010303	5	1	60	0.381	9.825
010303	5	1	60	0.45	8.86833
010303	5	1	60	0.411	8.8
010303	5	1	60	0.408	5.33333
010303	5	1	60	0.413	5.27083
010303	5	1	60	0.378	5.125
010303	5	1	60	0.354	5.075
010303	5	2	60	0.388	23.5458
010303	5	2	60	0.359	23.4583
010303	5	2	60	0.393	23.0417
010303	5	2	60	0.39	20.2917
010303	5	2	60	0.41	18.7917
010303	5	2	60	0.389	12.1333
010303	5	2	60	0.398	7.70833
010403	5	27	30	0.303	29.125
010403	5	27	30	0.312	19.8039
010403	5	27	30	0.335	15.5833
010403	5	27	30	0.327	13.6583
010403	5	27	30	0.308	13.1367
010403	5	27	30	0.296	12.1667
010403	5	27	60	0.296	45.7058
010403	5	27	60	0.353	34.8023
010403	5	27	60	0.307	33.2083
010403	5	27	60	0.295	26.9167
010403	5	27	60	0.321	21.4702
010403	5	27	60	0.316	21.125
010403	5	1	60	0.298	17.0746
010403	5	1	60	0.287	16.9375
010403	5	1	60	0.308	15.8542
010403	5	1	60	0.312	15.75
010403	5	1	60	0.293	13.7667
010403	5	1	60	0.317	8.4875
030202	5	3	15	0.387	6.6375
030202	5	3	15	0.365	4.55417
030202	5	3	15	0.38	4.21667
030202	5	3	15	0.413	3.82083
030202	5	3	30	0.376	13.6042
030202	5	3	30	0.41	10.175
030202	5	3	30	0.382	8.55417
030202	5	3	30	0.411	6.4625
030202	5	3	60	0.393	21.6042
030202	5	3	60	0.393	17.3625
030202	5	3	60	0.412	16.7083
030202	5	3	60	0.418	12.1583
030202	5	308	15	0.386	18.4708
030202	5	308	15	0.394	17.4625
030202	5	308	15	0.401	15.1042
030202	5	308	15	0.388	10.1875
030202	5	308	30	0.382	24.7688
030202	5	308	30	0.383	23.5208
030202	5	308	30	0.41	23.5104
030202	5	308	30	0.407	23.0125
030302	5	4	15	0.367	10.6042
030302	5	4	15	0.373	5.725
030302	5	4	15	0.415	5.175
030302	5	4	15	0.387	5.10417
030302	5	4	30	0.407	23.3667
030302	5	4	30	0.39	17.3417
030302	5	4	30	0.421	17.0825
030302	5	4	30	0.409	14.5625
030302	5	4	60	0.383	28.3542
030302	5	4	60	0.387	28.0683
030302	5	4	60	0.361	23.3542
030302	5	4	60	0.422	18.4375
030302	5	308	15	0.375	23.0542
030302	5	308	15	0.391	21.375
030302	5	308	15	0.402	18.4992
030302	5	308	30	0.374	24.7708
030302	5	308	30	0.398	24.7208
030302	5	308	30	0.401	22.125
030502	5	22	15	0.418	4.39583
030502	5	22	15	0.347	4.10417
030502	5	22	15	0.384	3.875
030502	5	22	15	0.4	2.67917
030502	5	22	30	0.411	9.27083
030502	5	22	30	0.365	8.91667
030502	5	22	30	0.377	4.4
030502	5	22	30	0.368	4.00417
030502	5	22	60	0.405	20.1583
030502	5	22	60	0.388	19.2083
030502	5	22	60	0.433	17.6917
030502	5	22	60	0.374	15.25
030502	5	308	15	0.421	17.6667
030502	5	308	15	0.362	17.0208
030502	5	308	15	0.433	15.7917
030502	5	308	15	0.454	6.29167
030502	5	308	30	0.402	29.9167
030502	5	308	30	0.412	24.1125
030502	5	308	30	0.409	23.735
030502	5	308	30	0.415	21.2833
030602	5	23	15	0.383	10.3958
030602	5	23	15	0.396	9.99167
030602	5	23	15	0.417	3.375
030602	5	23	15	0.397	2.58333
030602	5	23	30	0.398	15.2292
030602	5	23	30	0.408	14.0833
030602	5	23	30	0.39	11.1146
030602	5	23	30	0.407	9.35
030602	5	23	60	0.435	22.7375
030602	5	23	60	0.398	19.5625
030602	5	23	60	0.436	16.2083
030602	5	23	60	0.396	15.6667
030602	5	308	15	0.427	12.0833
030602	5	308	15	0.427	11.0992
030602	5	308	15	0.378	9.73125
030602	5	308	15	0.423	7.91667
030602	5	308	30	0.432	27.4375
030602	5	308	30	0.385	27.3108
030602	5	308	30	0.419	24.1667
030902	5	24	15	0.382	12.8125
030902	5	24	15	0.376	11.6333
030902	5	24	15	0.409	7.8125
030902	5	24	15	0.395	6.52917
030902	5	24	15	0.433	2.95417
030902	5	24	30	0.42	18.4375
030902	5	24	30	0.417	16.8908
030902	5	24	30	0.395	16.7292
030902	5	24	30	0.405	16.2375
030902	5	24	30	0.385	11.5875
030902	5	308	15	0.399	16.4167
030902	5	308	15	0.384	15.75
030902	5	308	15	0.369	13.4375
030902	5	308	15	0.375	11.6375
030902	5	308	15	0.437	10.5417
030902	5	308	30	0.413	25.9167
030902	5	308	30	0.378	24.3667
030902	5	308	30	0.384	22.3458
030902	5	308	30	0.393	21.1667
030902	5	308	30	0.418	21
030903	5	25	15	0.374	11.3167
030903	5	25	15	0.399	8.29583
030903	5	25	15	0.36	7.62917
030903	5	25	15	0.386	4.89583
030903	5	25	30	0.37	23.2542
030903	5	25	30	0.393	22.8917
030903	5	25	30	0.411	22.3125
030903	5	25	60	0.398	27.1875
030903	5	25	60	0.391	26.8833
030903	5	25	60	0.36	25.1875
030903	5	308	15	0.406	19.25
030903	5	308	15	0.397	16.8958
030903	5	308	15	0.357	16.1458
030903	5	308	30	0.363	27.1083
030903	5	308	30	0.392	26.15
030903	5	308	30	0.377	20.2417
031101	5	25	15	0.398	13.375
031101	5	25	15	0.398	12.5792
031101	5	25	15	0.398	7.84583
031101	5	25	15	0.386	5.86375
031101	5	25	30	0.415	23.4167
031101	5	25	30	0.392	15.9083
031101	5	25	30	0.387	14.8083
031101	5	25	30	0.408	14.2958
031101	5	308	30	0.371	27.0783
031101	5	308	30	0.363	26.1583
031101	5	308	30	0.37	23.6458
031101	5	308	30	0.383	18.0417
040101	3	5	30	0.368	26.5833
040101	3	5	30	0.373	19.5698
040101	3	5	30	0.362	18.8292
040101	3	5	30	0.381	18.7042
040101	3	5	60	0.388	36.6042
040101	3	5	60	0.37	30.9677
040101	3	5	60	0.392	22.75
040101	3	6	30	0.343	15.1481
040101	3	6	30	0.386	14.2524
040101	3	6	30	0.377	11.125
040101	3	6	60	0.37	33.0348
040101	3	6	60	0.367	29.875
040101	3	6	60	0.369	29.875
040101	3	6	60	0.37	20.7708
040101	3	308	30	0.357	32.1928
040101	3	308	30	0.393	26.5333
040101	3	308	30	0.361	21.3077
040301	5	26	15	0.395	15.2468
040301	5	26	15	0.381	14.7524
040301	5	26	15	0.413	10.5583
040301	5	26	15	0.406	8.61125
040301	5	26	30	0.36	18.2864
040301	5	26	30	0.407	13
040301	5	26	30	0.415	12.4992
040301	5	26	60	0.365	30.9583
040301	5	26	60	0.38	26.2961
040301	5	26	60	0.339	26.0708
040301	5	26	60	0.397	23.2293
040301	5	308	15	0.406	24.0458
040301	5	308	15	0.373	21.2708
040301	5	308	15	0.396	20.5726
040301	5	308	15	0.398	17.4792
040301	5	308	30	0.387	28.3958
040301	5	308	30	0.365	27.0375
040301	5	308	30	0.394	24.5858
040301	5	308	30	0.395	21.4411
040302	5	27	15	0.357	11.1242
040302	5	27	15	0.385	8.02758
040302	5	27	15	0.359	5.77167
040302	5	27	15	0.386	5.45333
040302	5	27	15	0.425	5.40625
040302	5	27	15	0.415	3.76725
040302	5	27	15	0.381	3.67917
040302	5	27	15	0.434	3.00883
040302	5	27	30	0.394	18.6667
040302	5	27	30	0.412	16.8542
040302	5	27	30	0.38	16.425
040302	5	27	30	0.387	7.20542
040302	5	27	30	0.417	6.44758
040302	5	27	30	0.409	6.15
040302	5	27	30	0.4	6.08333
040302	5	27	60	0.404	28.1077
040302	5	27	60	0.405	26.0708
040302	5	27	60	0.392	22.712
040302	5	27	60	0.431	20.6875
040302	5	27	60	0.39	20.2473
040302	5	27	120	0.391	36.3187
040302	5	27	120	0.377	30.9773
040302	5	27	120	0.385	29.9533
040302	5	27	120	0.41	28.925
040302	5	27	120	0.403	28.0762
040302	5	27	480	0.39	39.5208
040302	5	27	480	0.398	37.3542
040302	5	27	480	0.413	36.2622
040302	5	27	480	0.407	34.9492
040302	5	27	480	0.42	32.9917
040302	5	308	15	0.414	21.2742
040302	5	308	15	0.415	20.7708
040302	5	308	15	0.393	19.7917
040302	5	308	15	0.399	17.575
040302	5	308	15	0.403	16.0401
040302	5	308	30	0.394	26.3333
040302	5	308	30	0.383	25.8042
040302	5	308	30	0.413	23.6873
040302	5	308	30	0.407	22.9081
040302	5	308	30	0.398	21.141
040302	5	308	60	0.421	37.3833
040302	5	308	60	0.4	36.9708
040302	5	308	60	0.388	33.7583
040302	5	308	60	0.399	32.3125
040302	5	308	60	0.403	29.9216
040302	5	308	60	0.446	27.9792
040302	5	308	120	0.413	42.1633
040302	5	308	120	0.386	37.5175
040302	5	308	120	0.389	34.5333
040302	5	308	120	0.41	33.9875
040302	5	308	120	0.369	33.7917
040401	5	1	60	0.361	9.16842
040401	5	1	60	0.391	8.4375
040401	5	1	60	0.434	7.07417
040401	5	1	60	0.447	5.501
040401	5	1	60	0.378	4.60833
040401	5	1	60	0.409	2.776
040401	5	1	60	0.428	2.23792
040401	5	1	120	0.413	22.945
040401	5	1	120	0.403	22.2288
040401	5	1	120	0.43	15.9792
040401	5	1	120	0.443	12.6833
040401	5	1	120	0.38	11.3296
040401	5	1	120	0.408	10.2942
040401	5	1	240	0.45	30.4052
040401	5	1	240	0.387	27.0042
040401	5	1	240	0.45	26.8292
040401	5	1	240	0.399	26.2292
040401	5	1	240	0.38	25.5125
040401	5	1	240	0.422	18.2083
040401	5	308	9	0.377	15.8987
040401	5	308	9	0.443	13.2315
040401	5	308	9	0.408	11.6103
040401	5	308	9	0.425	6.16417
040401	5	308	9	0.388	5.24583
040401	5	308	9	0.393	5.15092
040401	5	308	18	0.392	24.5874
040401	5	308	18	0.451	19.795
040401	5	308	18	0.39	16.3458
040401	5	308	18	0.431	15.9542
040401	5	308	18	0.393	15.1583
040401	5	308	18	0.39	13.4458
040401	5	308	36	0.408	33.1304
040401	5	308	36	0.429	32.9693
040401	5	308	36	0.381	32.6875
040401	5	308	36	0.406	31.3594
040401	5	308	36	0.381	27.5583
040401	5	308	36	0.428	18.7282
040801	3	7	15	0.381	14.4401
040801	3	7	15	0.405	10.9542
040801	3	7	15	0.398	5.30833
040801	3	7	15	0.432	4.22717
040801	3	7	15	0.467	2.48425
040801	3	7	30	0.414	22.908
040801	3	7	30	0.405	20.375
040801	3	7	30	0.397	15.3595
040801	3	7	30	0.412	14.4607
040801	3	7	30	0.436	13.6667
040801	3	7	30	0.408	12.1476
040801	3	7	60	0.427	36.7083
040801	3	7	60	0.394	31.7583
040801	3	7	60	0.387	31.4063
040801	3	7	60	0.406	29.0047
040801	3	7	60	0.43	28.0208
040801	3	7	60	0.431	23.4375
040801	3	7	120	0.391	41.172
040801	3	7	120	0.455	40.2233
040801	3	7	120	0.439	33.4557
040801	3	7	120	0.419	31.4083
040801	3	7	120	0.436	30.031
040801	3	7	120	0.429	29
040801	3	7	240	0.408	48.2708
040801	3	7	240	0.439	47.4417
040801	3	7	240	0.385	45.3917
040801	3	7	240	0.404	40.1667
040801	3	7	240	0.408	37.6017
040801	3	7	240	0.431	34.2333
040801	3	7	240	0.366	32.7083
040801	3	7	240	0.417	29.75
040801	3	7	480	0.386	50.9255
040801	3	7	480	0.396	46.0042
040801	3	7	480	0.36	37.1312
040801	3	7	480	0.396	36.7207
040801	3	7	480	0.417	32.1875
040801	3	7	480	0.381	30.9583
040801	3	308	6	0.406	7.42833
040801	3	308	6	0.4	6.87617
040801	3	308	6	0.437	6.17608
040801	3	308	6	0.521	4.75225
040801	3	308	15	0.407	18.3154
040801	3	308	15	0.431	16.736
040801	3	308	15	0.413	16.6792
040801	3	308	15	0.421	13.2272
040801	3	308	15	0.469	11.4708
040801	3	308	15	0.389	9.57
040801	3	308	30	0.402	37.8038
040801	3	308	30	0.361	28.75
040801	3	308	30	0.466	27.5333
040801	3	308	30	0.414	25.875
040801	3	308	30	0.351	25.2708
040801	3	308	30	0.412	23.4713
040801	3	308	60	0.419	37.4853
040801	3	308	60	0.409	36.8
040801	3	308	60	0.404	36.6844
040801	3	308	60	0.426	35.0268
040801	3	308	60	0.405	32.6458
040801	3	308	60	0.479	32.1042
040801	3	308	60	0.423	25.4
040801	3	308	120	0.402	42.125
040801	3	308	120	0.405	40.4167
040801	3	308	120	0.397	38.9648
040801	3	308	120	0.444	38.8666
040801	3	308	120	0.408	37.6458
040801	3	308	120	0.42	29.4917
040801	3	308	240	0.386	45.0458
040801	3	308	240	0.386	45.0417
040801	3	308	240	0.428	42.7852
040801	3	308	240	0.408	40.1667
040801	3	308	240	0.39	36.4167
040801	3	308	240	0.394	27.3792
041001	5	28	15	0.409	5.45833
041001	5	28	15	0.431	3.18383
041001	5	28	15	0.463	0.770833
041001	5	28	30	0.41	8.89733
041001	5	28	30	0.461	4.62575
041001	5	28	30	0.442	0.122917
041001	5	28	30	0.396	0
041001	5	28	60	0.44	15.2325
041001	5	28	60	0.432	8.85717
041001	5	28	60	0.425	6.59167
041001	5	308	15	0.415	18.4917
041001	5	308	15	0.454	15.375
041001	5	308	15	0.449	11.2917
041001	5	308	30	0.436	28.5625
041001	5	308	30	0.438	26.2
041001	5	308	30	0.449	25
041001	5	308	30	0.472	22.8791
041101	5	27	18	0.403	14.4575
041101	5	27	18	0.421	11.7292
041101	5	27	18	0.407	7.06375
041101	5	27	18	0.365	6.89
041101	5	27	18	0.37	6.56058
041101	5	27	18	0.421	5.27083
041101	5	27	45	0.355	25.8148
041101	5	27	45	0.386	19.3883
041101	5	27	45	0.407	18.4612
041101	5	27	45	0.383	16.4611
041101	5	27	45	0.383	15.3417
041101	5	27	45	0.39	10.6719
041101	5	27	90	0.4	31.75
041101	5	27	90	0.412	29.7556
041101	5	27	90	0.403	29.358
041101	5	27	90	0.398	27.875
041101	5	27	90	0.392	27.25
041101	5	27	90	0.417	20.1917
041101	5	308	6	0.392	12.6458
041101	5	308	6	0.375	11.1058
041101	5	308	6	0.434	8.60567
041101	5	308	6	0.389	8.32833
041101	5	308	6	0.398	7.64292
041101	5	308	6	0.394	6.64583
041101	5	308	15	0.409	23.5417
041101	5	308	15	0.421	20.2917
041101	5	308	15	0.363	18.475
041101	5	308	15	0.412	16.2867
041101	5	308	15	0.402	14.4792
041101	5	308	15	0.385	11.2728
041101	5	308	30	0.389	43.2917
041101	5	308	30	0.427	38.7148
041101	5	308	30	0.381	36.5042
041101	5	308	30	0.41	33.7764
041101	5	308	30	0.395	28.6875
041101	5	308	30	0.399	25.5413
050102	3	8	15	0.412	10.3138
050102	3	8	15	0.407	9.98083
050102	3	8	15	0.425	9.27083
050102	3	8	15	0.381	8.8625
050102	3	8	30	0.371	24.6042
050102	3	8	30	0.39	23.5206
050102	3	8	30	0.401	23.3025
050102	3	8	30	0.41	22.0625
050102	3	9	15	0.397	20.6285
050102	3	9	15	0.37	13.2673
050102	3	9	15	0.393	11.3333
050102	3	9	15	0.418	9.02025
050102	3	9	30	0.406	28.2267
050102	3	9	30	0.418	28.0833
050102	3	9	30	0.407	25.0167
050102	3	9	30	0.368	21.1458
050102	3	308	15	0.42	24.5417
050102	3	308	15	0.413	20.3958
050102	3	308	15	0.382	18.75
050102	3	308	15	0.381	17.9375
050102	3	308	30	0.399	29.0833
050102	3	308	30	0.39	29.0733
050102	3	308	30	0.41	25.9583
050102	3	308	30	0.404	25.2875
050201	5	29	15	0.389	17.2083
050201	5	29	15	0.389	14.2045
050201	5	29	15	0.366	13.1625
050201	5	29	15	0.382	8.04167
050201	5	29	30	0.414	16.9625
050201	5	29	30	0.398	16.9549
050201	5	29	30	0.382	15.9125
050201	5	29	30	0.447	8.82417
050201	5	29	60	0.415	27.3917
050201	5	29	60	0.403	23.4832
050201	5	29	60	0.411	23.3538
050201	5	29	60	0.416	23.0038
050201	5	308	15	0.4	24.6917
050201	5	308	15	0.407	23.6747
050201	5	308	15	0.401	23.495
050201	5	308	15	0.413	22.8333
050201	5	308	30	0.387	34.375
050201	5	308	30	0.407	26.6229
050201	5	308	30	0.403	25.0208
050201	5	308	30	0.424	21.9138
050501	3	8	10	0.352	11.3492
050501	3	8	10	0.386	9.4365
050501	3	8	10	0.366	6.43967
050501	3	8	10	0.359	6.08383
050501	3	8	10	0.387	5.58292
050501	3	8	30	0.38	25.1083
050501	3	8	30	0.401	23.1875
050501	3	8	30	0.365	21.4542
050501	3	8	30	0.377	12.1292
050501	3	8	30	0.383	11.2101
050501	3	308	10	0.399	14.6402
050501	3	308	10	0.362	14.3083
050501	3	308	10	0.394	13.1768
050501	3	308	10	0.377	12.1832
050501	3	308	10	0.399	9.18883
050501	3	308	30	0.389	31.6926
050501	3	308	30	0.378	31.4583
050501	3	308	30	0.391	28.1758
050501	3	308	30	0.399	27.7546
050501	3	308	30	0.394	27.5333
050601	3	10	6	0.386	14.8833
050601	3	10	6	0.363	11.1417
050601	3	10	6	0.389	8.925
050601	3	10	6	0.318	4.42242
050601	3	10	6	0.406	3.39167
050601	3	10	15	0.394	28.7292
050601	3	10	15	0.382	28.2642
050601	3	10	15	0.378	26.8083
050601	3	10	15	0.39	22.3104
050601	3	10	15	0.369	22.2083
050601	3	10	15	0.403	21.4205
050601	3	10	30	0.367	32.3954
050601	3	10	30	0.401	31.1458
050601	3	10	30	0.389	29.3875
050601	3	10	30	0.38	27.55
050601	3	10	30	0.406	16.091
050601	3	308	6	0.419	10.75
050601	3	308	6	0.402	5.14167
050601	3	308	6	0.449	4.98825
050601	3	308	6	0.43	4.91
050601	3	308	6	0.369	2.13833
050601	3	308	15	0.371	24.578
050601	3	308	15	0.359	24.4458
050601	3	308	15	0.386	24.3942
050601	3	308	15	0.41	17.503
050601	3	308	15	0.4	16.0705
050601	3	308	15	0.411	12.6542
050601	3	308	30	0.361	35.3192
050601	3	308	30	0.411	33.475
050601	3	308	30	0.393	31.3717
050601	3	308	30	0.36	24.6502
050601	3	308	30	0.394	24.4583
050601	3	308	30	0.382	18.3625
050804	5	30	20	0.367	19.7033
050804	5	30	20	0.376	13.5417
050804	5	30	20	0.397	13.0963
050804	5	30	20	0.362	11.6267
050804	5	30	20	0.39	10.4
050804	5	30	60	0.35	39.4607
050804	5	30	60	0.381	32.7142
050804	5	30	60	0.381	32.2758
050804	5	30	60	0.424	31.5625
050804	5	30	60	0.369	29.5536
050804	5	30	60	0.386	26.2292
050804	5	31	80	0.364	25.7333
050804	5	31	80	0.371	25.0417
050804	5	31	80	0.368	22.5868
050804	5	31	80	0.403	22.2574
050804	5	31	80	0.42	16.7917
050804	5	31	80	0.394	16.1667
050804	5	31	240	0.396	37.1542
050804	5	31	240	0.378	33.8986
050804	5	31	240	0.343	32.3496
050804	5	31	240	0.376	31.2292
050804	5	31	240	0.386	27.9633
050804	5	308	10	0.371	24.8375
050804	5	308	10	0.368	21.8292
050804	5	308	10	0.338	19.1313
050804	5	308	10	0.381	18.4296
050804	5	308	10	0.341	18.3423
050804	5	308	30	0.439	32.1383
050804	5	308	30	0.385	31.6303
050804	5	308	30	0.367	30.9738
050804	5	308	30	0.424	23.9997
050804	5	308	30	0.371	23.4373
060401	5	1	33	0.368	8.58333
060401	5	1	33	0.375	8
060401	5	1	33	0.389	6.05833
060401	5	1	33	0.34	5.7175
060401	5	1	33	0.412	4.58808
060401	5	1	33	0.347	2.97558
060401	5	1	33	0.387	2.875
060401	5	1	33	0.36	2.37917
060401	5	1	100	0.359	22.6125
060401	5	1	100	0.369	20.2951
060401	5	1	100	0.448	19.6008
060401	5	1	100	0.369	18.5417
060401	5	1	100	0.404	17.5003
060401	5	1	100	0.405	16.2208
060401	5	1	100	0.417	15.0908
060401	5	1	100	0.42	13.2881
060401	5	1	100	0.372	9.21667
060401	5	1	100	0.423	6.41758
060401	5	1	300	0.384	36.2562
060401	5	1	300	0.378	31.6875
060401	5	1	300	0.423	31.4167
060401	5	1	300	0.403	31.0583
060401	5	1	300	0.354	30.5841
060401	5	1	300	0.353	30.475
060401	5	1	300	0.369	27.3588
060401	5	1	300	0.39	25.7335
060401	5	1	300	0.434	24.1875
060401	5	1	600	0.363	42.95
060401	5	1	600	0.41	36.8685
060401	5	1	600	0.41	35.2708
060401	5	1	600	0.337	34.79
060401	5	1	600	0.364	34.7083
060401	5	1	600	0.351	34.2875
060401	5	1	600	0.357	33.9358
060401	5	1	600	0.419	31.4142
060401	5	24	8	0.393	10.7098
060401	5	24	8	0.342	10.7
060401	5	24	8	0.387	9.75
060401	5	24	8	0.345	7.9705
060401	5	24	8	0.339	7.37208
060401	5	24	8	0.385	6.52917
060401	5	24	8	0.386	4.44167
060401	5	24	8	0.366	4.11617
060401	5	24	24	0.346	25.0874
060401	5	24	24	0.389	21.4619
060401	5	24	24	0.347	18.5656
060401	5	24	24	0.351	17.7292
060401	5	24	24	0.422	17.5792
060401	5	24	24	0.426	16.8375
060401	5	24	24	0.386	16.375
060401	5	24	24	0.34	15.3733
060401	5	24	24	0.402	12.5278
060401	5	24	72	0.345	38.5371
060401	5	24	72	0.401	33.7292
060401	5	24	72	0.369	31.4312
060401	5	24	72	0.369	30.5
060401	5	24	72	0.392	30.4426
060401	5	24	72	0.38	29.1667
060401	5	24	72	0.345	27.7417
060401	5	24	72	0.356	27.65
060401	5	24	72	0.408	27.625
060401	5	24	144	0.374	45.8826
060401	5	24	144	0.331	40.5488
060401	5	24	144	0.357	39.0958
060401	5	24	144	0.396	33.7775
060401	5	24	144	0.361	29.8975
060401	5	24	144	0.365	28.8958
060401	5	24	144	0.36	28.8792
060401	5	24	144	0.371	28.5208
060401	5	308	5	0.412	12.7937
060401	5	308	5	0.34	11.0999
060401	5	308	5	0.389	8.64458
060401	5	308	5	0.347	8.5875
060401	5	308	5	0.388	7.78833
060401	5	308	5	0.334	6.9125
060401	5	308	5	0.352	6.87692
060401	5	308	5	0.416	5.87692
060401	5	308	5	0.387	5.768
060401	5	308	15	0.376	25.2917
060401	5	308	15	0.368	24.8251
060401	5	308	15	0.338	23.4833
060401	5	308	15	0.413	22.7917
060401	5	308	15	0.33	22.4662
060401	5	308	15	0.357	21.381
060401	5	308	15	0.345	20.3951
060401	5	308	15	0.396	18.0875
060401	5	308	15	0.386	15.2108
060401	5	308	45	0.343	38.4583
060401	5	308	45	0.387	34.1458
060401	5	308	45	0.355	32.6418
060401	5	308	45	0.351	32.0833
060401	5	308	45	0.414	30.8104
060401	5	308	45	0.373	29.175
060401	5	308	45	0.394	28.6125
060401	5	308	45	0.353	28.5132
060401	5	308	45	0.359	28.4583
060401	5	308	90	0.366	47.3125
060401	5	308	90	0.352	44.5074
060401	5	308	90	0.39	42.7583
060401	5	308	90	0.385	35.5
060401	5	308	90	0.399	35.2556
060401	5	308	90	0.409	34.0208
060401	5	308	90	0.385	33.15
060401	5	308	90	0.352	32.9458
060401	5	308	90	0.38	31.2125
060906	5	32	10	0.367	16.8958
060906	5	32	10	0.446	11.2312
060906	5	32	10	0.397	9.0625
060906	5	32	10	0.417	7.4375
060906	5	32	10	0.473	7.42208
060906	5	32	10	0.421	3.62125
060906	5	32	30	0.408	25.3167
060906	5	32	30	0.409	24.05
060906	5	32	30	0.383	21.06
060906	5	32	30	0.402	20.8577
060906	5	32	30	0.457	20.2909
060906	5	32	90	0.388	36.5988
060906	5	32	90	0.426	33.7306
060906	5	32	90	0.382	32.875
060906	5	32	90	0.463	31.198
060906	5	32	90	0.406	30.6875
060906	5	308	5	0.379	6.12083
060906	5	308	5	0.424	5.32083
060906	5	308	5	0.393	4.0965
060906	5	308	5	0.431	3.57142
060906	5	308	15	0.455	27.9342
060906	5	308	15	0.412	20.825
060906	5	308	15	0.422	19.7083
060906	5	308	15	0.34	17.0525
060906	5	308	15	0.421	16.5833
060906	5	308	45	0.415	38.9375
060906	5	308	45	0.452	33.1722
060906	5	308	45	0.356	29.0257
060906	5	308	45	0.377	25.7917
061108	3	308	5	0.403	7.64708
061108	3	308	5	0.449	6.06667
061108	3	308	5	0.42	5.4
061108	3	308	5	0.402	4.31667
061108	3	308	5	0.428	4.22458
061108	3	308	5	0.4	4.19583
061108	3	308	15	0.396	19.6705
061108	3	308	15	0.404	18.075
061108	3	308	15	0.413	16.9583
061108	3	308	15	0.443	15.982
061108	3	308	15	0.488	13.9273
061108	3	308	15	0.382	11.8353
061108	3	308	45	0.384	35
061108	3	308	45	0.383	34.625
061108	3	308	45	0.4	34.3958
061108	3	308	45	0.404	32.9625
061108	3	308	45	0.41	30.792
061108	3	308	45	0.415	30.5967
070205	5	1	60	0.383	14.9113
070205	5	1	60	0.398	11.0833
070205	5	1	60	0.387	10.3542
070205	5	1	60	0.364	9.37658
070205	5	1	60	0.366	5.27083
070205	5	1	60	0.404	0.175
070205	5	1	120	0.428	22.5703
070205	5	1	120	0.37	21.9864
070205	5	1	120	0.373	21.8575
070205	5	1	120	0.402	18.3987
070205	5	1	120	0.388	16.3333
070205	5	1	120	0.439	8.875
070205	5	1	240	0.425	34.5833
070205	5	1	240	0.388	29.6715
070205	5	1	240	0.386	29.5055
070205	5	1	240	0.422	28.9937
070205	5	1	240	0.419	25.125
070205	5	1	240	0.37	20.4613
070205	5	33	30	0.383	16.7667
070205	5	33	30	0.396	16.6333
070205	5	33	30	0.394	15.419
070205	5	33	30	0.411	14.6167
070205	5	33	30	0.408	12.9583
070205	5	33	30	0.416	11.0849
070205	5	33	60	0.388	31.7762
070205	5	33	60	0.37	28.6003
070205	5	33	60	0.415	28.0548
070205	5	33	60	0.415	26.1875
070205	5	33	60	0.398	25.4583
070205	5	33	60	0.374	18.5864
070205	5	33	120	0.401	34.8458
070205	5	33	120	0.436	30.5103
070205	5	33	120	0.387	30.4333
070205	5	33	120	0.413	30.0208
070205	5	33	120	0.372	26.0625
070205	5	33	120	0.435	24.4708
070901	5	34	10	0.408	7.17608
070901	5	34	10	0.395	6.34167
070901	5	34	10	0.387	4.75
070901	5	34	10	0.382	4.5925
070901	5	34	10	0.387	3.0625
070901	5	34	10	0.41	0.416833
070901	5	34	30	0.398	26.8125
070901	5	34	30	0.392	26.4375
070901	5	34	30	0.39	23.9832
070901	5	34	30	0.382	20.4583
070901	5	34	30	0.395	19.6875
070901	5	34	30	0.442	18.0155
070901	5	34	60	0.355	30.75
070901	5	34	60	0.408	27.5044
070901	5	34	60	0.393	27.3792
070901	5	34	60	0.41	26.5252
070901	5	34	60	0.4	26.1043
070901	5	34	60	0.401	25.6167
070901	5	308	5	0.384	6.98033
070901	5	308	5	0.374	5.3375
070901	5	308	5	0.41	5.2625
070901	5	308	5	0.371	5.19583
070901	5	308	5	0.397	3.74883
070901	5	308	5	0.472	0.31675
070901	5	308	15	0.433	20.9733
070901	5	308	15	0.378	19.8125
070901	5	308	15	0.391	19.7083
070901	5	308	15	0.4	18.3394
070901	5	308	15	0.411	17.3833
070901	5	308	15	0.422	15.5833
070901	5	308	30	0.366	30.7708
070901	5	308	30	0.415	28.4583
070901	5	308	30	0.425	28.2
070901	5	308	30	0.385	28.1297
070901	5	308	30	0.387	25.375
070901	5	308	30	0.42	23.3917
071001	5	35	10	0.371	14.0542
071001	5	35	10	0.387	11.3542
071001	5	35	10	0.389	10.2142
071001	5	35	10	0.382	8.79875
071001	5	35	10	0.429	8.5825
071001	5	35	10	0.409	7.13858
071001	5	35	30	0.369	28.1792
071001	5	35	30	0.371	27.4213
071001	5	35	30	0.381	25.2375
071001	5	35	30	0.393	24.7957
071001	5	35	30	0.394	21.7083
071001	5	35	30	0.381	18.0208
071001	5	35	90	0.403	37.7627
071001	5	35	90	0.383	33.0833
071001	5	35	90	0.395	31.7344
071001	5	35	90	0.434	29.8798
071001	5	35	90	0.404	29.4875
071001	5	35	90	0.399	29.2756
071001	5	308	5	0.4	7.35125
071001	5	308	5	0.425	6.24267
071001	5	308	5	0.398	5.29167
071001	5	308	5	0.374	5.1365
071001	5	308	5	0.388	4.81917
071001	5	308	5	0.403	4.72083
071001	5	308	15	0.367	28.6092
071001	5	308	15	0.395	25.2083
071001	5	308	15	0.388	23.1708
071001	5	308	15	0.4	22.6458
071001	5	308	15	0.389	21.0904
071001	5	308	15	0.366	20.375
071001	5	308	45	0.393	35.8563
071001	5	308	45	0.407	32.8958
071001	5	308	45	0.408	28.7548
071001	5	308	45	0.433	28.6375
071001	5	308	45	0.38	28.0093
071001	5	308	45	0.408	23.129
080102	5	3	10	0.408	3.45892
080102	5	3	10	0.385	2.68375
080102	5	3	10	0.388	2.38
080102	5	3	10	0.379	2.2275
080102	5	3	10	0.447	2.08167
080102	5	3	30	0.378	17.1375
080102	5	3	30	0.377	17.0867
080102	5	3	30	0.45	16.465
080102	5	3	30	0.414	16.4345
080102	5	3	30	0.441	12.6271
080102	5	3	30	0.459	7.07083
080102	5	3	60	0.42	24.375
080102	5	3	60	0.428	24.0662
080102	5	3	60	0.374	23.2708
080102	5	3	60	0.443	21.9375
080102	5	3	60	0.4	17.6487
080102	5	3	60	0.413	16.9775
080102	5	3	60	0.443	10.1333
080102	5	36	10	0.38	10.6475
080102	5	36	10	0.387	6.8785
080102	5	36	10	0.394	6.83858
080102	5	36	10	0.388	5.215
080102	5	36	10	0.416	4.16367
080102	5	36	10	0.379	4.0415
080102	5	36	30	0.399	25.4354
080102	5	36	30	0.401	22.6067
080102	5	36	30	0.391	19.6542
080102	5	36	30	0.44	19.25
080102	5	36	30	0.38	18.9488
080102	5	36	30	0.39	14.9375
080102	5	36	60	0.392	31.8333
080102	5	36	60	0.42	31.5721
080102	5	36	60	0.393	30.5886
080102	5	36	60	0.404	27.9104
080102	5	36	60	0.384	26.1335
080102	5	36	60	0.415	24.6333
080102	5	308	5	0.385	6.23083
080102	5	308	5	0.39	5.4385
080102	5	308	5	0.442	4.48483
080102	5	308	5	0.391	3.56308
080102	5	308	5	0.42	2.84583
080102	5	308	5	0.403	1.82567
080102	5	308	15	0.371	25.2754
080102	5	308	15	0.348	23.625
080102	5	308	15	0.384	20.95
080102	5	308	15	0.388	20.3493
080102	5	308	15	0.406	18.7907
080102	5	308	15	0.403	13.7132
080102	5	308	30	0.371	31.25
080102	5	308	30	0.415	29.6458
080102	5	308	30	0.427	27.8125
080102	5	308	30	0.372	27.0917
080102	5	308	30	0.389	23.3292
080102	5	308	30	0.413	23.0247
080202	5	37	12	0.402	12.4208
080202	5	37	12	0.39	9.59667
080202	5	37	12	0.404	7.66667
080202	5	37	12	0.407	6.77083
080202	5	37	12	0.424	5.75
080202	5	37	12	0.391	5.43583
080202	5	37	12	0.43	3.07917
080202	5	37	18	0.385	20.6458
080202	5	37	18	0.396	12.7257
080202	5	37	18	0.409	12.4583
080202	5	37	18	0.352	10.4778
080202	5	37	18	0.379	9.27917
080202	5	37	18	0.392	6.80708
080202	5	37	24	0.394	24.3167
080202	5	37	24	0.397	19.4942
080202	5	37	24	0.377	17.75
080202	5	37	24	0.39	16.2083
080202	5	37	24	0.38	15.3358
080202	5	37	24	0.404	15
080202	5	38	18	0.4	5.67633
080202	5	38	18	0.417	4.46167
080202	5	38	18	0.388	3.94583
080202	5	38	18	0.389	3.33508
080202	5	38	18	0.395	2.30708
080202	5	38	18	0.395	2.25467
080202	5	38	18	0.4	1.75033
080202	5	38	30	0.4	5.39167
080202	5	38	30	0.396	5.015
080202	5	38	30	0.4	4.96667
080202	5	38	30	0.402	4.1375
080202	5	38	30	0.381	3.32083
080202	5	38	30	0.407	2.99583
080202	5	38	42	0.389	8.45833
080202	5	38	42	0.403	7.58333
080202	5	38	42	0.385	5.89167
080202	5	38	42	0.37	5.43008
080202	5	38	42	0.403	5.40667
080202	5	38	42	0.406	4.4075
080202	5	308	6	0.389	10.4167
080202	5	308	6	0.407	8.85417
080202	5	308	6	0.413	7.3775
080202	5	308	6	0.393	4.5625
080202	5	308	6	0.411	4.4375
080202	5	308	6	0.386	3.8365
080202	5	308	12	0.416	23.6458
080202	5	308	12	0.416	20.7633
080202	5	308	12	0.413	17.4322
080202	5	308	12	0.403	14.3333
080202	5	308	12	0.452	9.10583
080202	5	308	12	0.408	8.89833
080202	5	308	12	0.393	7
080202	5	308	18	0.392	25.4752
080202	5	308	18	0.378	23.0458
080202	5	308	18	0.409	21.3958
080202	5	308	18	0.365	21.1667
080202	5	308	18	0.384	20.0654
080202	5	308	18	0.407	19.1
080601	5	38	42	0.415	6.0725
080601	5	38	42	0.381	5.94583
080601	5	38	42	0.396	5.816
080601	5	38	42	0.376	5.015
080601	5	38	42	0.382	4.86833
080601	5	38	42	0.38	4.76167
080601	5	38	42	0.421	3.46667
080601	5	38	84	0.39	17.3417
080601	5	38	84	0.409	14.583
080601	5	38	84	0.431	12.275
080601	5	38	84	0.403	11.1792
080601	5	38	84	0.399	11.0183
080601	5	38	84	0.381	7.50433
080601	5	38	84	0.39	6.86467
080601	5	38	126	0.386	22.725
080601	5	38	126	0.39	20.5442
080601	5	38	126	0.392	18.6708
080601	5	38	126	0.4	17.425
080601	5	38	126	0.361	15.3083
080601	5	38	126	0.433	14.8875
080601	5	38	126	0.408	13.2208
080601	5	39	12	0.403	16.8792
080601	5	39	12	0.386	15.5533
080601	5	39	12	0.396	15.3017
080601	5	39	12	0.406	13.9292
080601	5	39	12	0.43	13.6167
080601	5	39	12	0.395	11.9183
080601	5	39	12	0.383	11.2775
080601	5	39	24	0.424	21.8667
080601	5	39	24	0.407	21.5017
080601	5	39	24	0.42	21.405
080601	5	39	24	0.381	21.2777
080601	5	39	24	0.391	20.27
080601	5	39	24	0.38	20.05
080601	5	39	24	0.413	18.0833
080601	5	39	36	0.409	29.86
080601	5	39	36	0.371	29.2617
080601	5	39	36	0.396	26.8167
080601	5	39	36	0.386	26.6633
080601	5	39	36	0.394	24.6917
080601	5	39	36	0.412	24.1167
080601	5	39	36	0.413	21.075
080601	5	308	6	0.39	6.77167
080601	5	308	6	0.408	5.6675
080601	5	308	6	0.429	4.80117
080601	5	308	6	0.417	4.6575
080601	5	308	6	0.368	4.47083
080601	5	308	6	0.413	4.42833
080601	5	308	12	0.391	16.3385
080601	5	308	12	0.387	15.8167
080601	5	308	12	0.412	15.4458
080601	5	308	12	0.394	15.1375
080601	5	308	12	0.402	10.7758
080601	5	308	12	0.406	5.44167
080601	5	308	18	0.411	24.005
080601	5	308	18	0.363	22.1542
080601	5	308	18	0.416	21.2125
080601	5	308	18	0.356	20.7992
080601	5	308	18	0.38	18.7217
080601	5	308	18	0.383	15.6625
081101	5	308	5	0.403	5.54167
081101	5	308	5	0.417	5.37834
081101	5	308	5	0.387	4.05
081101	5	308	5	0.409	3.133
081101	5	308	5	0.408	3.05418
081101	5	308	5	0.425	1.79
081101	5	308	15	0.383	20.6583
081101	5	308	15	0.45	20.2417
081101	5	308	15	0.376	17.5774
081101	5	308	15	0.417	14.5083
081101	5	308	15	0.418	12.1358
081101	5	308	15	0.417	7.48
081101	5	308	30	0.394	28.9183
081101	5	308	30	0.37	27.9083
081101	5	308	30	0.422	22.8833
081101	5	308	30	0.428	22.8133
081101	5	308	30	0.41	22.6919
081101	5	308	30	0.445	21.9567
081201	5	40	12	0.384	9.6965
081201	5	40	12	0.371	9.19416
081201	5	40	12	0.419	7.99493
081201	5	40	12	0.41	5.60836
081201	5	40	12	0.402	5.14916
081201	5	40	12	0.407	3.79016
081201	5	40	18	0.4	13.3517
081201	5	40	18	0.384	12.9541
081201	5	40	18	0.401	12.1175
081201	5	40	18	0.398	11.7416
081201	5	40	18	0.41	7.35833
081201	5	40	18	0.403	2.21665
081201	5	40	24	0.418	19.425
081201	5	40	24	0.403	17.4249
081201	5	40	24	0.418	15.4392
081201	5	40	24	0.402	13.5278
081201	5	40	24	0.433	12.6842
081201	5	40	24	0.412	11.675
081201	5	41	12	0.378	11.465
081201	5	41	12	0.422	7.29832
081201	5	41	12	0.478	6.99241
081201	5	41	12	0.434	5.43251
081201	5	41	12	0.422	3.24914
081201	5	41	12	0.398	2.91282
081201	5	41	12	0.4	1.65001
081201	5	41	18	0.419	17.3172
081201	5	41	18	0.415	14.6165
081201	5	41	18	0.404	14.2083
081201	5	41	18	0.43	13.3921
081201	5	41	18	0.44	11.2375
081201	5	41	18	0.441	10.6884
081201	5	41	24	0.418	20.9917
081201	5	41	24	0.392	18.6185
081201	5	41	24	0.393	17.5917
081201	5	41	24	0.414	17.475
081201	5	41	24	0.383	17.0458
081201	5	41	24	0.436	13.6083
081201	5	308	6	0.393	10.8583
081201	5	308	6	0.389	10.7833
081201	5	308	6	0.395	6.56666
081201	5	308	6	0.388	5.08733
081201	5	308	6	0.406	3.86417
081201	5	308	6	0.388	3.612
081201	5	308	12	0.383	21.075
081201	5	308	12	0.433	18.4733
081201	5	308	12	0.417	18.0175
081201	5	308	12	0.435	16.9903
081201	5	308	12	0.44	13.4517
081201	5	308	12	0.415	12.2288
081201	5	308	18	0.366	23.0323
081201	5	308	18	0.387	22.415
081201	5	308	18	0.418	21.6367
081201	5	308	18	0.393	20.8141
081201	5	308	18	0.385	19.5458
081201	5	308	18	0.413	17
090201	5	42	15	0.399	2.63333
090201	5	42	15	0.427	1.64483
090201	5	42	15	0.391	1.48567
090201	5	42	15	0.444	1.035
090201	5	42	15	0.43	0.862501
090201	5	42	15	0.432	0.650005
090201	5	42	30	0.434	9.7375
090201	5	42	30	0.394	7.78168
090201	5	42	30	0.397	4.60834
090201	5	42	30	0.417	3.73334
090201	5	42	30	0.393	2.86633
090201	5	42	30	0.44	2.61033
090201	5	42	45	0.431	10.401
090201	5	42	45	0.375	9.30367
090201	5	42	45	0.398	8.41167
090201	5	42	45	0.422	6.90418
090201	5	42	45	0.374	5.633
090201	5	42	45	0.42	4.0095
090201	5	42	135	0.371	30.45
090201	5	42	135	0.37	29.1875
090201	5	42	135	0.379	26.2
090201	5	42	135	0.424	24.8342
090201	5	42	135	0.405	24.775
090201	5	42	135	0.471	20.035
090201	5	42	135	0.434	16.0827
090201	5	43	15	0.399	8.54581
090201	5	43	15	0.411	6.9115
090201	5	43	15	0.39	5.69165
090201	5	43	15	0.391	3.67333
090201	5	43	15	0.421	3.21
090201	5	43	15	0.439	1.69783
090201	5	43	30	0.398	18.4833
090201	5	43	30	0.383	17.6583
090201	5	43	30	0.405	15.8833
090201	5	43	30	0.376	15.7833
090201	5	43	30	0.398	12.1408
090201	5	43	30	0.419	11.43
090201	5	43	45	0.378	29.1232
090201	5	43	45	0.395	27.6834
090201	5	43	45	0.401	21.6106
090201	5	43	45	0.415	21.2918
090201	5	43	45	0.412	19.2458
090201	5	43	45	0.416	17.8167
090201	5	43	135	0.421	33.3217
090201	5	43	135	0.405	32.2817
090201	5	43	135	0.43	31.4542
090201	5	43	135	0.439	29
090201	5	43	135	0.41	27.6208
090201	5	43	135	0.401	25.024
090201	5	308	5	0.401	6.16333
090201	5	308	5	0.433	3.94176
090201	5	308	5	0.419	3.73333
090201	5	308	5	0.409	2.886
090201	5	308	5	0.41	1.92601
090201	5	308	5	0.441	1.45
090201	5	308	15	0.42	24.3542
090201	5	308	15	0.404	23.0815
090201	5	308	15	0.408	21.3742
090201	5	308	15	0.403	18.1917
090201	5	308	15	0.44	17.5647
090201	5	308	15	0.41	13.7333
090201	5	308	15	0.425	11.0125
090201	5	308	30	0.372	27.9914
090201	5	308	30	0.361	26.825
090201	5	308	30	0.424	26.7963
090201	5	308	30	0.43	24.7812
090201	5	308	30	0.424	24.1333
090201	5	308	30	0.431	21.7
090201	5	308	45	0.373	35.471
090201	5	308	45	0.429	28.7432
090201	5	308	45	0.403	27.9915
090201	5	308	45	0.397	27.1952
090201	5	308	45	0.386	26.0953
090201	5	308	45	0.448	25.1459
090201	5	308	45	0.426	23.1417
090401	5	1	40	0.37	11.5208
090401	5	1	40	0.493	7.996
090401	5	1	40	0.382	5.73334
090401	5	1	40	0.43	2.44667
090401	5	1	40	0.435	2.436
090401	5	1	40	0.41	1.82667
090401	5	1	60	0.465	14.0208
090401	5	1	60	0.37	11.0093
090401	5	1	60	0.361	7.29667
090401	5	1	60	0.421	5.30833
090401	5	1	60	0.424	4.04666
090401	5	1	60	0.478	3.7575
090401	5	1	60	0.448	2.11165
090401	5	1	80	0.421	17.3333
090401	5	1	80	0.4	11.375
090401	5	1	80	0.452	10.5167
090401	5	1	80	0.395	7.53916
090401	5	1	80	0.445	7.40412
090401	5	1	80	0.424	4.31667
090401	5	1	80	0.439	2.58417
090401	5	44	12	0.496	8.67912
090401	5	44	12	0.493	8.22499
090401	5	44	12	0.429	4.19833
090401	5	44	12	0.401	3.035
090401	5	44	12	0.379	1.85733
090401	5	44	12	0.477	1.34734
090401	5	44	12	0.433	0.309996
090401	5	44	18	0.445	11.2067
090401	5	44	18	0.407	11.0727
090401	5	44	18	0.383	10.3958
090401	5	44	18	0.442	9.64917
090401	5	44	18	0.422	7.39583
090401	5	44	18	0.38	6.37324
090401	5	44	18	0.428	5.5458
090401	5	44	24	0.403	19.775
090401	5	44	24	0.451	18.725
090401	5	44	24	0.398	14.9517
090401	5	44	24	0.427	13.5416
090401	5	44	24	0.409	10.92
090401	5	44	24	0.395	10.7666
090401	5	44	24	0.452	6.2575
090401	5	45	12	0.486	4.21057
090401	5	45	12	0.486	3.76799
090401	5	45	12	0.413	3.40866
090401	5	45	12	0.422	2.51252
090401	5	45	12	0.509	1.70084
090401	5	45	12	0.418	1.1175
090401	5	45	18	0.39	13.0375
090401	5	45	18	0.436	12.7167
090401	5	45	18	0.42	4.02917
090401	5	45	18	0.418	3.65933
090401	5	45	18	0.411	3.40333
090401	5	45	18	0.4	0.976662
090401	5	45	18	0.432	0.0625031
090401	5	45	24	0.497	19.4708
090401	5	45	24	0.354	14.7
090401	5	45	24	0.411	12.0975
090401	5	45	24	0.408	9.54582
090401	5	45	24	0.397	6.54064
090401	5	45	24	0.444	6.497
090401	5	45	24	0.388	6.34633
090401	5	308	6	0.435	7.41415
090401	5	308	6	0.43	6.21333
090401	5	308	6	0.473	5.62417
090401	5	308	6	0.425	3.50217
090401	5	308	6	0.377	3.10583
090401	5	308	6	0.39	2.97167
090401	5	308	6	0.422	0
090401	5	308	12	0.476	19.4217
090401	5	308	12	0.443	15.8375
090401	5	308	12	0.434	12.3917
090401	5	308	12	0.444	11.2855
090401	5	308	12	0.437	10.975
090401	5	308	12	0.433	6.75334
090401	5	308	18	0.433	34.6667
090401	5	308	18	0.408	23.5892
090401	5	308	18	0.433	21.7213
090401	5	308	18	0.403	17.7783
090401	5	308	18	0.437	15.55
090401	5	308	18	0.41	14.4233
090701	5	46	15	0.341	3.37333
090701	5	46	15	0.371	3.06999
090701	5	46	15	0.346	2.50492
090701	5	46	15	0.418	1.85
090701	5	46	15	0.433	1.54167
090701	5	46	15	0.414	0.761342
090701	5	46	15	0.401	0.56917
090701	5	46	30	0.377	13.47
090701	5	46	30	0.386	13.043
090701	5	46	30	0.388	12.8091
090701	5	46	30	0.373	9.87083
090701	5	46	30	0.388	8.74166
090701	5	46	30	0.404	6.58249
090701	5	46	30	0.413	0.326626
090701	5	46	45	0.38	21.4325
090701	5	46	45	0.383	19.2125
090701	5	46	45	0.367	13.6967
090701	5	46	45	0.378	12.8041
090701	5	46	45	0.36	12.4473
090701	5	46	45	0.404	10.2208
090701	5	46	45	0.412	9.21917
090701	5	46	135	0.314	31.025
090701	5	46	135	0.379	29.6917
090701	5	46	135	0.35	25.695
090701	5	46	135	0.414	23.5042
090701	5	46	135	0.419	23.3047
090701	5	46	135	0.401	21.9459
090701	5	47	15	0.394	4.56251
090701	5	47	15	0.382	2.23167
090701	5	47	15	0.4	2.0875
090701	5	47	15	0.421	1.313
090701	5	47	15	0.411	1.26899
090701	5	47	15	0.455	0.926678
090701	5	47	30	0.398	9.35
090701	5	47	30	0.4	8.4383
090701	5	47	30	0.414	8.35251
090701	5	47	30	0.41	7.65499
090701	5	47	30	0.401	7.21667
090701	5	47	30	0.355	4.085
090701	5	47	30	0.396	1.8952
090701	5	47	45	0.394	14.905
090701	5	47	45	0.398	14.6628
090701	5	47	45	0.389	12.3708
090701	5	47	45	0.41	11.1958
090701	5	47	45	0.417	9.5
090701	5	47	45	0.403	8.59332
090701	5	47	135	0.308	33.2132
090701	5	47	135	0.379	26.85
090701	5	47	135	0.436	26.2738
090701	5	47	135	0.381	25.4396
090701	5	47	135	0.369	24.17
090701	5	47	135	0.369	23.925
090701	5	47	135	0.402	23.2125
090701	5	308	5	0.407	4.265
090701	5	308	5	0.422	3.01102
090701	5	308	5	0.392	2.56502
090701	5	308	5	0.394	2.4475
090701	5	308	5	0.406	1.91117
090701	5	308	5	0.383	1.1875
090701	5	308	15	0.374	20.7167
090701	5	308	15	0.407	15.5374
090701	5	308	15	0.395	14.9058
090701	5	308	15	0.411	14.005
090701	5	308	15	0.416	13.3025
090701	5	308	15	0.392	12.0997
090701	5	308	15	0.437	10.2067
090701	5	308	30	0.367	33.4083
090701	5	308	30	0.391	25.6017
090701	5	308	30	0.368	25.0584
090701	5	308	30	0.385	24.4725
090701	5	308	30	0.401	24.4633
090701	5	308	30	0.39	21.7933
090701	5	308	45	0.425	33.2669
090701	5	308	45	0.349	30.8925
090701	5	308	45	0.347	29.4643
090701	5	308	45	0.424	27.41
090701	5	308	45	0.412	27.305
090701	5	308	45	0.398	22.2135
100301	5	24	8	0.429	14.1923
100301	5	24	8	0.419	6.80485
100301	5	24	8	0.375	6.39507
100301	5	24	8	0.407	3.92954
100301	5	24	8	0.451	3.85257
100301	5	24	8	0.42	3.23348
100301	5	24	8	0.418	0.157364
100301	5	24	20	0.361	22.8001
100301	5	24	20	0.41	16.8395
100301	5	24	20	0.42	13.8868
100301	5	24	20	0.4	13.7512
100301	5	24	20	0.383	11.5312
100301	5	24	20	0.381	8.35225
100301	5	24	50	0.399	31.5319
100301	5	24	50	0.376	27.0343
100301	5	24	50	0.397	26.0046
100301	5	24	50	0.389	25.8857
100301	5	24	50	0.418	22.699
100301	5	24	50	0.395	21.319
100301	5	24	125	0.373	36.6938
100301	5	24	125	0.387	35.8215
100301	5	24	125	0.421	28.8925
100301	5	24	125	0.417	26.9576
100301	5	24	125	0.406	25.4885
100301	5	24	625	0.398	40.8663
100301	5	24	625	0.419	38.2537
100301	5	24	625	0.406	37.9808
100301	5	24	625	0.402	34.5499
100301	5	24	625	0.465	34.0681
100301	5	24	625	0.495	31.6103
100301	5	48	8	0.37	2.63876
100301	5	48	8	0.379	2.63475
100301	5	48	8	0.413	1.36985
100301	5	48	8	0.432	0.362365
100301	5	48	8	0.427	0.197075
100301	5	48	8	0.406	0.190613
100301	5	48	20	0.38	1.95997
100301	5	48	20	0.415	1.83797
100301	5	48	20	0.466	1.44587
100301	5	48	20	0.427	0.790012
100301	5	48	20	0.458	0.76073
100301	5	48	20	0.435	0.49036
100301	5	48	20	0.389	0.214674
100301	5	48	50	0.387	4.0503
100301	5	48	50	0.383	3.71751
100301	5	48	50	0.427	2.07586
100301	5	48	50	0.427	1.92011
100301	5	48	50	0.412	1.50935
100301	5	48	50	0.452	1.4592
100301	5	48	50	0.424	0.0280427
100301	5	48	125	0.401	14.0868
100301	5	48	125	0.406	10.1064
100301	5	48	125	0.4	7.76305
100301	5	48	125	0.367	7.74365
100301	5	48	125	0.4	7.54521
100301	5	48	125	0.389	7.01621
100301	5	48	125	0.476	1.00234
100301	5	48	625	0.392	31.1393
100301	5	48	625	0.422	30.1512
100301	5	48	625	0.446	29.727
100301	5	48	625	0.388	26.473
100301	5	48	625	0.409	24.9015
100301	5	48	625	0.401	23.2165
100301	5	vehikel	0	0.399	0.774151
100301	5	vehikel	0	0.4	0.674996
100301	5	vehikel	0	0.443	0.293585
100301	5	vehikel	0	0.361	0.143815
100301	5	vehikel	0	0.445	0.00981407
100301	5	vehikel	0	0.433	0
100501	5	308	3	0.402	3.15914
100501	5	308	3	0.401	1.9342
100501	5	308	3	0.428	0.997688
100501	5	308	3	0.402	0.510155
100501	5	308	3	0.372	0.0679649
100501	5	308	3	0.407	0.01
100501	5	308	30	0.4	25.8954
100501	5	308	30	0.4	24.2014
100501	5	308	30	0.4	22.2736
100501	5	308	30	0.428	22.0985
100501	5	308	30	0.447	21.8434
100501	5	308	30	0.428	20.8225
100501	5	308	90	0.433	37.8694
100501	5	308	90	0.392	32.534
100501	5	308	90	0.417	32.4054
100501	5	308	90	0.42	30.3819
100501	5	308	90	0.444	29.4515
100501	5	308	90	0.41	23.2401
100501	5	vehikel	0	0.395	1.30778
100501	5	vehikel	0	0.418	0.743085
100501	5	vehikel	0	0.395	0.738291
100501	5	vehikel	0	0.39	0.593129
100501	5	vehikel	0	0.422	0.01
100601	5	49	15	0.372	4.53097
100601	5	49	15	0.392	2.03262
100601	5	49	15	0.42	1.14339
100601	5	49	15	0.402	0.847739
100601	5	49	15	0.4	0.0567505
100601	5	49	15	0.388	0.0133463
100601	5	49	30	0.38	4.62474
100601	5	49	30	0.395	4.61784
100601	5	49	30	0.387	3.02528
100601	5	49	30	0.423	1.41337
100601	5	49	30	0.403	1.26396
100601	5	49	30	0.398	0.0155168
100601	5	49	60	0.428	10.3112
100601	5	49	60	0.403	10.1745
100601	5	49	60	0.43	10.1292
100601	5	49	60	0.388	10.0592
100601	5	49	60	0.39	8.86796
100601	5	49	60	0.436	5.22281
100601	5	49	240	0.388	25.9196
100601	5	49	240	0.456	23.1809
100601	5	49	240	0.408	23.0428
100601	5	49	240	0.407	21.8007
100601	5	49	240	0.407	21.6885
100601	5	49	240	0.382	21.038
100601	5	308	5	0.418	3.70615
100601	5	308	5	0.387	3.11419
100601	5	308	5	0.413	2.95398
100601	5	308	5	0.403	2.75326
100601	5	308	5	0.407	2.47801
100601	5	308	5	0.408	0.726072
100601	5	308	10	0.378	12.4695
100601	5	308	10	0.438	12.355
100601	5	308	10	0.372	11.8519
100601	5	308	10	0.42	9.91304
100601	5	308	10	0.362	5.86604
100601	5	308	10	0.399	4.88358
100601	5	308	20	0.413	22.4622
100601	5	308	20	0.408	20.3725
100601	5	308	20	0.421	20.1458
100601	5	308	20	0.38	19.8461
100601	5	308	20	0.384	18.4151
100601	5	308	20	0.418	14.4773
100601	5	308	80	0.409	38.6905
100601	5	308	80	0.424	32.2261
100601	5	308	80	0.425	27.8579
100601	5	308	80	0.437	27.3007
100601	5	308	80	0.4	26.9045
101001	5	308	5	0.388	4.5151
101001	5	308	5	0.395	4.20973
101001	5	308	5	0.399	3.129
101001	5	308	5	0.41	1.02195
101001	5	308	5	0.425	0.70169
101001	5	308	15	0.37	17.9438
101001	5	308	15	0.376	17.7981
101001	5	308	15	0.364	13.0147
101001	5	308	15	0.442	11.7678
101001	5	308	30	0.425	27.2361
101001	5	308	30	0.38	24.1156
101001	5	308	30	0.432	21.7181
101001	5	308	30	0.443	17.9487
101001	5	308	90	0.418	30.0271
101001	5	vehikel	0	0.38	0.0376765
101001	5	vehikel	0	0.394	0.0283927
101001	5	vehikel	0	0.39	0.01
101102	5	50	15	0.415	9.22377
101102	5	50	15	0.416	8.87662
101102	5	50	15	0.413	7.95467
101102	5	50	15	0.404	6.96151
101102	5	50	15	0.381	5.74437
101102	5	50	15	0.384	2.82805
101102	5	50	30	0.409	16.3453
101102	5	50	30	0.442	12.7008
101102	5	50	30	0.446	12.5216
101102	5	50	30	0.389	11.7982
101102	5	50	30	0.402	10.2172
101102	5	50	30	0.4	8.89221
101102	5	50	60	0.389	26.3908
101102	5	50	60	0.412	22.1792
101102	5	50	60	0.389	21.6038
101102	5	50	60	0.386	20.4819
101102	5	50	60	0.431	18.9432
101102	5	50	60	0.374	15.3087
101102	5	50	240	0.392	34.5729
101102	5	50	240	0.41	33.6854
101102	5	50	240	0.356	33.5674
101102	5	50	240	0.383	32.3747
101102	5	50	240	0.422	31.6093
101102	5	50	240	0.41	28.4686
101102	5	51	15	0.431	14.8776
101102	5	51	15	0.421	9.72829
101102	5	51	15	0.425	9.11994
101102	5	51	15	0.414	9.08744
101102	5	51	15	0.423	5.46894
101102	5	51	15	0.434	5.40958
101102	5	51	15	0.431	5.14117
101102	5	51	30	0.408	18.1429
101102	5	51	30	0.378	16.7171
101102	5	51	30	0.428	14.2495
101102	5	51	30	0.451	13.6569
101102	5	51	30	0.4	7.12667
101102	5	51	60	0.388	29.3903
101102	5	51	60	0.391	29.211
101102	5	51	60	0.391	26.6507
101102	5	51	60	0.389	24.0038
101102	5	51	60	0.391	22.9209
101102	5	51	60	0.375	21.7529
101102	5	51	60	0.414	20.1485
101102	5	51	240	0.426	36.3052
101102	5	51	240	0.413	36.0934
101102	5	51	240	0.359	35.6183
101102	5	51	240	0.412	33.2823
101102	5	51	240	0.401	32.7752
101102	5	51	240	0.425	32.0981
101102	5	308	5	0.418	5.70458
101102	5	308	5	0.386	5.62159
101102	5	308	5	0.398	5.44351
101102	5	308	5	0.41	5.26832
101102	5	308	5	0.394	5.10732
101102	5	308	5	0.473	0.732832
101102	5	308	10	0.409	16.2118
101102	5	308	10	0.407	13.8974
101102	5	308	10	0.396	12.8902
101102	5	308	10	0.408	9.53164
101102	5	308	10	0.405	8.53739
101102	5	308	10	0.423	7.20713
101102	5	308	20	0.401	22.3086
101102	5	308	20	0.379	21.2415
101102	5	308	20	0.428	17.6979
101102	5	308	20	0.407	9.5733
101102	5	308	20	0.407	9.27534
101102	5	308	80	0.375	42.7968
101102	5	308	80	0.41	41.9546
101102	5	308	80	0.393	31.2424
110201	5	52	15	0.414	2.99989
110201	5	52	15	0.4	1.78385
110201	5	52	15	0.421	1.57961
110201	5	52	15	0.399	0.407281
110201	5	52	15	0.428	0.01
110201	5	52	15	0.384	0.01
110201	5	52	30	0.401	6.39919
110201	5	52	30	0.407	5.06896
110201	5	52	30	0.477	4.74454
110201	5	52	30	0.412	3.6661
110201	5	52	30	0.419	2.8319
110201	5	52	30	0.455	2.65215
110201	5	52	60	0.405	14.7207
110201	5	52	60	0.412	12.2209
110201	5	52	60	0.393	10.8394
110201	5	52	60	0.397	10.4837
110201	5	52	60	0.433	8.84523
110201	5	52	60	0.434	8.55977
110201	5	52	240	0.428	36.1978
110201	5	52	240	0.376	29.1105
110201	5	52	240	0.465	28.2035
110201	5	52	240	0.437	28.099
110201	5	52	240	0.41	27.5941
110201	5	52	240	0.418	22.5704
110201	5	53	15	0.381	2.18824
110201	5	53	15	0.4	1.84049
110201	5	53	15	0.4	1.00902
110201	5	53	15	0.397	0.895867
110201	5	53	15	0.435	0.534009
110201	5	53	30	0.399	7.24031
110201	5	53	30	0.38	3.77963
110201	5	53	30	0.37	2.27957
110201	5	53	30	0.404	1.6451
110201	5	53	30	0.395	0.293035
110201	5	53	30	0.392	0.17614
110201	5	53	60	0.356	17.2329
110201	5	53	60	0.36	13.5909
110201	5	53	60	0.435	7.74507
110201	5	53	60	0.388	6.70224
110201	5	53	60	0.399	5.23817
110201	5	53	60	0.43	3.2212
110201	5	53	240	0.394	30.1326
110201	5	53	240	0.415	30.0788
110201	5	53	240	0.39	29.7605
110201	5	53	240	0.411	25.2048
110201	5	53	240	0.41	24.1347
110201	5	53	240	0.413	22.3868
110201	5	54	15	0.386	11.0305
110201	5	54	15	0.421	5.78744
110201	5	54	15	0.413	5.35482
110201	5	54	15	0.371	3.92022
110201	5	54	15	0.421	2.95427
110201	5	54	15	0.478	2.38825
110201	5	54	30	0.38	20.0271
110201	5	54	30	0.388	18.1446
110201	5	54	30	0.43	14.6644
110201	5	54	30	0.42	12.8807
110201	5	54	60	0.394	33.31
110201	5	54	60	0.395	30.9858
110201	5	54	60	0.414	24.0679
110201	5	54	60	0.396	23.7892
110201	5	54	60	0.409	23.7892
110201	5	54	60	0.397	23.2337
110201	5	54	60	0.389	23.0092
110201	5	54	60	0.377	22.5092
110201	5	54	240	0.347	37.441
110201	5	54	240	0.393	36.4793
110201	5	54	240	0.377	33.31
110201	5	54	240	0.427	32.855
110201	5	54	240	0.388	28.8178
110201	5	54	240	0.454	27.7311
110201	5	308	5	0.418	5.2295
110201	5	308	5	0.4	5.03491
110201	5	308	5	0.387	2.60681
110201	5	308	5	0.395	1.87302
110201	5	308	5	0.433	1.26947
110201	5	308	5	0.423	0.503182
110201	5	308	10	0.42	15.6842
110201	5	308	10	0.368	15.3645
110201	5	308	10	0.4	9.75956
110201	5	308	10	0.4	8.65478
110201	5	308	10	0.388	6.84909
110201	5	308	10	0.395	5.95628
110201	5	308	20	0.372	22.7312
110201	5	308	20	0.422	19.4517
110201	5	308	20	0.43	18.1851
110201	5	308	20	0.402	17.3414
110201	5	308	20	0.446	17.3328
110201	5	308	20	0.412	17.2977
110201	5	308	20	0.401	14.7548
110201	5	308	80	0.418	40.8935
110201	5	308	80	0.406	31.3415
110201	5	308	80	0.418	31.1461
110201	5	308	80	0.394	31.1006
110201	5	308	80	0.418	27.692
110402	5	1	60	0.389	9.2172
110402	5	1	60	0.37	7.61619
110402	5	1	60	0.384	7.07862
110402	5	1	60	0.349	6.88143
110402	5	1	60	0.389	6.01381
110402	5	1	60	0.39	4.18012
110402	5	1	120	0.37	25.5822
110402	5	1	120	0.342	24.0532
110402	5	1	120	0.388	22.7253
110402	5	1	120	0.422	19.5415
110402	5	1	120	0.352	18.633
110402	5	1	120	0.372	13.7219
110402	5	1	240	0.371	34.7428
110402	5	1	240	0.363	29.9481
110402	5	1	240	0.396	26.6279
110402	5	1	240	0.384	24.3299
110402	5	1	240	0.383	20.9419
110402	5	1	240	0.381	19.6066
110402	5	55	6	0.37	3.9373
110402	5	55	6	0.411	1.40881
110402	5	55	6	0.362	0.266167
110402	5	55	6	0.435	0.115163
110402	5	55	6	0.423	0.0310074
110402	5	55	6	0.383	0.01
110402	5	55	12	0.359	14.8627
110402	5	55	12	0.408	7.4314
110402	5	55	12	0.411	7.12939
110402	5	55	12	0.42	6.76964
110402	5	55	12	0.412	2.79262
110402	5	55	12	0.425	0.302204
110402	5	55	24	0.388	19.8488
110402	5	55	24	0.418	18.7252
110402	5	55	24	0.385	17.8584
110402	5	55	24	0.395	14.6895
110402	5	55	24	0.357	14.4927
110402	5	55	24	0.375	13.2032
110402	5	55	24	0.422	12.1329
110402	5	55	48	0.392	30.1122
110402	5	55	48	0.37	23.3647
110402	5	55	48	0.422	22.0805
110402	5	55	48	0.416	20.2319
110402	5	55	48	0.362	19.8354
110402	5	55	48	0.44	18.6894
110402	5	55	48	0.397	18.25
110402	5	308	6	0.4	4.30488
110402	5	308	6	0.41	4.16015
110402	5	308	6	0.399	3.82326
110402	5	308	6	0.385	2.94457
110402	5	308	6	0.389	2.46016
110402	5	308	6	0.455	1.49513
110402	5	308	12	0.426	15.4559
110402	5	308	12	0.385	12.649
110402	5	308	12	0.379	12.6415
110402	5	308	12	0.392	12.2009
110402	5	308	12	0.411	8.78046
110402	5	308	12	0.39	7.29731
110402	5	308	24	0.344	28.4611
110402	5	308	24	0.4	26.4999
110402	5	308	24	0.364	24.6114
110402	5	308	24	0.37	23.9979
110402	5	308	24	0.393	22.7906
110402	5	308	24	0.381	22.381
110501	5	56	15	0.362	5.03018
110501	5	56	15	0.403	4.01839
110501	5	56	15	0.399	2.19951
110501	5	56	15	0.419	1.72391
110501	5	56	15	0.433	1.05866
110501	5	56	15	0.428	0.073161
110501	5	56	30	0.424	14.25
110501	5	56	30	0.397	13.5861
110501	5	56	30	0.399	12.8311
110501	5	56	30	0.37	12.6231
110501	5	56	30	0.407	9.54774
110501	5	56	30	0.381	9.35267
110501	5	56	30	0.43	6.83142
110501	5	56	60	0.363	29.0907
110501	5	56	60	0.4	27.6815
110501	5	56	60	0.406	24.3645
110501	5	56	60	0.397	22.8524
110501	5	56	60	0.417	18.3329
110501	5	56	60	0.39	18.2349
110501	5	56	240	0.357	37.7671
110501	5	56	240	0.444	37.1409
110501	5	56	240	0.4	36.6732
110501	5	56	240	0.422	35.7043
110501	5	56	240	0.425	29.4794
110501	5	56	240	0.395	28.3769
110501	5	56	240	0.413	27.4506
110501	5	57	15	0.405	19.2087
110501	5	57	15	0.382	17.9927
110501	5	57	15	0.369	13.097
110501	5	57	15	0.402	12.2592
110501	5	57	15	0.409	10.8039
110501	5	57	15	0.408	8.90083
110501	5	57	30	0.412	34.8733
110501	5	57	30	0.435	30.9113
110501	5	57	30	0.398	29.3469
110501	5	57	30	0.403	29.1069
110501	5	57	30	0.427	28.2598
110501	5	57	30	0.385	25.9758
110501	5	57	60	0.438	38.292
110501	5	57	60	0.431	37.5391
110501	5	57	60	0.426	37.5275
110501	5	57	60	0.413	34.4182
110501	5	57	60	0.408	34.071
110501	5	57	60	0.418	32.0567
110501	5	57	240	0.419	43.5498
110501	5	57	240	0.432	42.9738
110501	5	57	240	0.386	40.6623
110501	5	57	240	0.394	38.4409
110501	5	57	240	0.406	36.2481
110501	5	57	240	0.4	35.3947
110501	5	308	5	0.383	3.70202
110501	5	308	5	0.39	3.42999
110501	5	308	5	0.442	2.89233
110501	5	308	5	0.419	2.71609
110501	5	308	5	0.434	2.06197
110501	5	308	5	0.403	1.18506
110501	5	308	10	0.379	16.25
110501	5	308	10	0.381	10.392
110501	5	308	10	0.423	10.3795
110501	5	308	10	0.37	8.23875
110501	5	308	10	0.418	6.857
110501	5	308	10	0.39	6.5288
110501	5	308	20	0.377	26.5166
110501	5	308	20	0.383	24.144
110501	5	308	20	0.392	23.7134
110501	5	308	20	0.39	22.6112
110501	5	308	20	0.424	22.6096
110501	5	308	20	0.374	19.4054
110501	5	308	80	0.412	36.2608
110501	5	308	80	0.366	35.9736
110501	5	308	80	0.4	35.9325
110501	5	308	80	0.416	35.3682
110501	5	308	80	0.352	33.9998
110501	5	308	80	0.391	33.7078
110901	5	58	6	0.402	5.05954
110901	5	58	6	0.393	2.37532
110901	5	58	6	0.392	2.23011
110901	5	58	6	0.398	1.5
110901	5	58	6	0.436	0.417484
110901	5	58	12	0.407	9.75458
110901	5	58	12	0.417	9.54466
110901	5	58	12	0.396	8.79967
110901	5	58	12	0.426	5.05473
110901	5	58	12	0.425	4.21741
110901	5	58	12	0.412	3.47108
110901	5	58	18	0.417	19.978
110901	5	58	18	0.397	18.5204
110901	5	58	18	0.379	16.5029
110901	5	58	18	0.428	15.4354
110901	5	58	18	0.415	14.6928
110901	5	58	18	0.383	12.0413
110901	5	58	36	0.397	30.0867
110901	5	58	36	0.404	29.4756
110901	5	58	36	0.409	28.5988
110901	5	58	36	0.385	27.9436
110901	5	58	36	0.361	21.7283
110901	5	58	36	0.42	19.6198
110901	5	308	6	0.383	8.1998
110901	5	308	6	0.401	6.35263
110901	5	308	6	0.385	5.79407
110901	5	308	6	0.398	3.86587
110901	5	308	6	0.397	3.46978
110901	5	308	6	0.391	2.57756
110901	5	308	12	0.376	17.3604
110901	5	308	12	0.404	14.7975
110901	5	308	12	0.428	8.05749
110901	5	308	12	0.418	7.06583
110901	5	308	12	0.427	6.36165
110901	5	308	12	0.4	3.60639
110901	5	308	18	0.382	31.611
110901	5	308	18	0.434	26.2778
110901	5	308	18	0.408	21.8662
110901	5	308	18	0.404	21.5301
110901	5	308	18	0.39	16.903
110901	5	308	36	0.438	31.3525
110901	5	308	36	0.421	29.1716
110901	5	308	36	0.367	28.1124
110901	5	308	36	0.384	27.5873
110901	5	308	36	0.409	27.5016
110901	5	308	36	0.414	26.7244
110901	5	308	36	0.397	26.224
110901	5	308	108	0.421	42.2971
110901	5	308	108	0.381	42.2717
110901	5	308	108	0.38	41.7221
110901	5	308	108	0.412	37.1143
110901	5	308	108	0.391	34.5346
110901	5	308	108	0.399	34
110901	5	vehikel	0	0.415	1.11555
110901	5	vehikel	0	0.375	0.433133
110901	5	vehikel	0	0.378	0.422193
110901	5	vehikel	0	0.371	0.274992
110901	5	vehikel	0	0.419	0.0594878
110901	5	vehikel	0	0.386	0.01
110901	5	vehikel	0	0.422	0
120501	3	11	5	0.428	5.15832
120501	3	11	5	0.374	3.46258
120501	3	11	5	0.388	3.41669
120501	3	11	5	0.395	3.04397
120501	3	11	5	0.419	2.99019
120501	3	11	5	0.378	1.2728
120501	3	11	15	0.386	25.1603
120501	3	11	15	0.397	21.4749
120501	3	11	15	0.409	20.6335
120501	3	11	15	0.45	17.6055
120501	3	11	15	0.401	16.3432
120501	3	11	15	0.412	15.9868
120501	3	11	45	0.426	36.5415
120501	3	11	45	0.411	34.4064
120501	3	11	45	0.428	32.914
120501	3	11	45	0.4	31.4655
120501	3	11	45	0.388	30.8246
120501	3	11	45	0.416	29.1586
120501	3	11	45	0.42	27.1014
120501	3	12	5	0.401	3.87725
120501	3	12	5	0.383	2.1745
120501	3	12	5	0.375	2.0626
120501	3	12	5	0.38	1.21022
120501	3	12	5	0.41	0.501035
120501	3	12	5	0.418	0.382541
120501	3	12	15	0.393	16.7447
120501	3	12	15	0.419	12.4604
120501	3	12	15	0.418	12.1105
120501	3	12	15	0.389	11.6847
120501	3	12	15	0.396	10.9307
120501	3	12	15	0.444	8.8274
120501	3	12	15	0.419	7.61085
120501	3	12	45	0.387	33.3644
120501	3	12	45	0.403	29.367
120501	3	12	45	0.444	26.4337
120501	3	12	45	0.383	25.6292
120501	3	12	45	0.455	20.8232
120501	3	12	45	0.427	20.3303
120501	3	308	5	0.39	1.91586
120501	3	308	5	0.394	1.7064
120501	3	308	5	0.449	1.47827
120501	3	308	5	0.431	1.3575
120501	3	308	5	0.382	0.912724
120501	3	308	5	0.459	0.35419
120501	3	308	15	0.381	18.6129
120501	3	308	15	0.413	15.8212
120501	3	308	15	0.378	14.6914
120501	3	308	15	0.384	13.4219
120501	3	308	15	0.392	11.941
120501	3	308	15	0.407	10.457
120501	3	308	15	0.434	9.57298
120501	3	308	45	0.364	35.9608
120501	3	308	45	0.413	34.4445
120501	3	308	45	0.39	30.5971
120501	3	308	45	0.403	30.4807
120501	3	308	45	0.409	29.5779
120501	3	308	45	0.409	27.1658
120501	3	308	45	0.362	26.2635
120802	5	59	12	0.402	5.42719
120802	5	59	12	0.389	3.36833
120802	5	59	12	0.442	3.18324
120802	5	59	12	0.395	2.8622
120802	5	59	12	0.38	2.6283
120802	5	59	12	0.369	2.12334
120802	5	59	12	0.402	2.06808
120802	5	59	18	0.407	9.43334
120802	5	59	18	0.389	7.54166
120802	5	59	18	0.414	7.15416
120802	5	59	18	0.424	5.84864
120802	5	59	18	0.428	4.33333
120802	5	59	18	0.379	2.45997
120802	5	59	18	0.393	2.05666
120802	5	59	24	0.397	13.4154
120802	5	59	24	0.376	9.1708
120802	5	59	24	0.387	8.05405
120802	5	59	24	0.406	7.29082
120802	5	59	24	0.41	6.84912
120802	5	59	24	0.375	5.43334
120802	5	59	24	0.418	3.44992
120802	5	60	12	0.376	7.37019
120802	5	60	12	0.4	6.12499
120802	5	60	12	0.378	4.94495
120802	5	60	12	0.398	4.34998
120802	5	60	12	0.416	3.8025
120802	5	60	12	0.382	2.64262
120802	5	60	12	0.424	1.91247
120802	5	60	12	0.379	1.74076
120802	5	60	18	0.397	8.77081
120802	5	60	18	0.376	5.48499
120802	5	60	18	0.372	4.65796
120802	5	60	18	0.413	4.33384
120802	5	60	18	0.42	4.21667
120802	5	60	18	0.365	3.63431
120802	5	60	18	0.436	1.86262
120802	5	60	24	0.422	11.1364
120802	5	60	24	0.414	8.50749
120802	5	60	24	0.386	7.40409
120802	5	60	24	0.405	7.27082
120802	5	60	24	0.462	6.2075
120802	5	60	24	0.369	4.15333
120802	5	60	24	0.389	3.93
120802	5	61	12	0.433	7.3625
120802	5	61	12	0.429	3.84752
120802	5	61	12	0.402	3.56246
120802	5	61	12	0.413	2.97498
120802	5	61	12	0.433	2.27851
120802	5	61	12	0.4	1.64374
120802	5	61	12	0.375	0
120802	5	61	18	0.38	4.35639
120802	5	61	18	0.43	3.90612
120802	5	61	18	0.398	3.18227
120802	5	61	18	0.413	3.07741
120802	5	61	18	0.436	2.96722
120802	5	61	18	0.404	1.83333
120802	5	61	18	0.385	1.33393
120802	5	61	24	0.381	12.4875
120802	5	61	24	0.374	8.1291
120802	5	61	24	0.376	8.00641
120802	5	61	24	0.422	6.45582
120802	5	61	24	0.399	5.08248
120802	5	61	24	0.373	4.42333
120802	5	61	24	0.399	4.39699
120802	5	308	6	0.404	5.03333
120802	5	308	6	0.397	4.97417
120802	5	308	6	0.407	4.81152
120802	5	308	6	0.416	3.92373
120802	5	308	6	0.397	2.70998
120802	5	308	6	0.448	2.27753
120802	5	308	6	0.385	2.02149
120802	5	308	12	0.404	16.2033
120802	5	308	12	0.388	14.6764
120802	5	308	12	0.389	12.4875
120802	5	308	12	0.389	11.7315
120802	5	308	12	0.369	11.2217
120802	5	308	12	0.39	8.49918
120802	5	308	12	0.412	7.86251
120802	5	308	12	0.428	6.9057
120802	5	308	18	0.402	22.3979
120802	5	308	18	0.379	20.8833
120802	5	308	18	0.436	20.4026
120802	5	308	18	0.4	18.6241
120802	5	308	18	0.366	16.9625
120802	5	308	18	0.364	15.9884
120802	5	308	18	0.398	15.91
121001	5	62	8	0.399	4.00983
121001	5	62	8	0.425	3.57337
121001	5	62	8	0.428	3.53166
121001	5	62	8	0.474	1.99445
121001	5	62	8	0.386	1.25583
121001	5	62	8	0.426	1.21833
121001	5	62	8	0.406	1.01414
121001	5	62	8	0.388	1
121001	5	62	24	0.41	19.2208
121001	5	62	24	0.386	18.67
121001	5	62	24	0.429	13.3
121001	5	62	24	0.379	11.8
121001	5	62	24	0.407	11.7333
121001	5	62	24	0.401	10.0425
121001	5	62	24	0.394	8.26568
121001	5	62	24	0.422	3.72414
121001	5	62	72	0.429	27.6325
121001	5	62	72	0.422	27.1009
121001	5	62	72	0.392	25.2141
121001	5	62	72	0.437	22.85
121001	5	62	72	0.414	22.4458
121001	5	62	72	0.415	22.0833
121001	5	62	72	0.417	21.6625
121001	5	62	72	0.389	21.2083
121001	5	62	144	0.413	35.1313
121001	5	62	144	0.428	33.2335
121001	5	62	144	0.391	32.6251
121001	5	62	144	0.391	31.1425
[truncated: 568 more rows]
